# Supplementary material for: Comparative metabolomic and physiological analysis uncovers distinct drought tolerance mechanisms in four rice cultivars
Source: Sci Rep. 2026 Mar 21;16:9672. doi: 10.1038/s41598-026-41243-6 (PMC13009496; doi:10.1038/s41598-026-41243-6)
Supplement: Supplementary file 1 — Supplementary Material 1 [file 41598_2026_41243_MOESM1_ESM.xlsx]

## Sheet: Sheet1
Name	Group	(Z)-13-Docosenoic acid	1-Monooleoylglycerol	2,6-Dihydroxybenzoic acid	2'-Desoxyuridine	2-Furoic acid	2-Hydroxybutanedioic acid	2-Hydroxyglutaric acid	3-Hydroxybenzoic acid	3-Methyl-2-oxovaleric acid	3-Phosphoglycerate	4-Coumaric acid	4-Hydroxy-3-methoxyphenylglycol	4-Hydroxy-L-phenylglycine	4-Hydroxymandelic acid	5-alpha-Cholest-7-en-3beta-ol	5-Aminovaleric acid	5'-Methylthioadenosine	Adenosine-5'-monophosphate	Alanine	Arbutin	Benzoic acid	beta-Sitosterol	Caffeic acid	Chlorogenic acid	Citric acid	Cysteine	D-(+)-Cellobiose isomer 1	D-(+)-Galacturonic acid	D-(+)-Glucuronic acid gamma-lactone	D-(+)-Mannose	D-(+)-Xylose	D-Chiro-inositol	Deoxyribose	D-Gluconic acid	D-Gluconolactone	Dihydroxyacetone	DL-Aspartic acid	DL-Phenylalanine	DL-Proline	DL-Serine	DL-Threonine	D-Mannitol	D-Xylose	Ferulic acid isomer 2	Fructose isomer 3	Fructose-6-phosphate	Fumaric acid	GABA
G5CR1	C-Giza 179	939199	457118100	2123917	101938	199960	28849843	221819	113583	549982	47669	849023	114329	66643	25055	146208	565549	104878	78560.3	92699	1721	1378153	330511	212485	27880.1	37449105	61471.9	1595061	4092095	88682	16634674	1349572	138344232	20523	1578216	3920775	1098138	424261	825812	47504	906647	342133	1562775	109416	419983	3823989	289505	362151	2416598
G5CR2	C-Giza 179	3988544	723044619	8605253	153755	256653	47981220	662490	261933	1895237	179960	2343679	279580	192103	141398	562082	1641556	782118	141134	16033	48990	1568957	1249350	662176	24044	48173442	73241	5900969	19232572	258029	21414140	4124038	300725330	51490	3655842	11445303	2861855	4.99644e+06	4260801	94839	2.09029e+06	889221	5064366	295260	1634432	8274591	683681	1352605	2431066
G5CR3	C-Giza 179	323717	284459110	1305035	44389	144272	12529536	117011	60615	852090	32522	295133	50465	35633	12570	32407	578432	62711	57766.2	134243	543	834442	49037	108285	15678.1	14453649	43077	974718	1667264	39262	4727808	1126077	62096619	4467	708268	1387437	357048	1534789	293403	195692	325130	152298	1428711	52184	186693	343444	127603	131980	1346447
G5CR4	C-Giza 179	443891	312908912	1243131	51365	137096	9661644	107939	69319	456343	30613	254026	43448	38434	7718	33966	681147	36028	51264.6	145402	984	855309	58905	121136	11296.6	12063211	43689	709929	1478622	24245	3428149	570502	65004695	2242	452008	1392145	501527	1828762	224445	299750	1756	190868	771823	47039	192104	1984864	117302	118094	1063502
G5PR1	P-Giza 179	219167	528736014	1037063	202030	162761	44724179	156129	95152	465891	17392	392177	100928	50587	9882.32	5894	977206	32238.9	62584.3	264329	856	1577002	11614	60004	3222.84	4869692	9015	760861	1169211	32413	12507387	856020	98458300	31462	684166	2578466	435646	809678	363988	4395290	10753	137929	1442675	56088	101079	684298	84613	725962	2658747
G5PR2	P-Giza 179	261044	274217547	864993	69568	142603	11752916	111926	66811	1426467	8869	271395	36245	25976	4668	4916	545156	24265	68480.8	124873	751	1132263	8262	93520	7732.03	7816670	16722.7	456166	1150737	42653	8595361	916940	57770254	7961	1067875	1772812	580342	855718	273362	4775327	40700	412458	868124	44818	124511	9049	113250	194490	2311121
G5PR3	P-Giza 179	240106	4.01477e+08	951028	135799	152682	2.82385e+07	134027	80981.5	946179	13130.5	331786	68586.5	38281.5	7275.16	5405	761181	28251.9	65532.5	194601	803.5	1.35463e+06	9938	76762	5477.44	6343181	12868.9	608514	1159974	37533	10551374	886480	78114277	19711.5	876020	2175639	507994	832698	318675	4.58531e+06	25726.5	275194	1.1554e+06	50453	112795	346674	98931.5	460226	2484934
G5PR4	P-Giza 179	229636	4.65106e+08	994046	168914	157722	3.64814e+07	145078	88066.8	706035	15261.2	361982	84757.2	44434.2	8578.74	5649.5	869194	30245.4	64058.4	229465	829.75	1.46582e+06	10776	68383	4350.14	5.60644e+06	10941.9	684687	1.16459e+06	34973	1.15294e+07	871250	8.82863e+07	25586.8	780093	2.37705e+06	471820	821188	341332	4.4903e+06	18239.8	206561	1.29904e+06	53270.5	106937	515486	91772.2	593094	2.57184e+06
G6CR1	C-super300	85457	208538388	135887	18746	101878	17103809	61181	35961	304321	3832.96	676807	90262	42548	1514	6864.8	329305	17148	37580.5	238272	12988.1	1544353	4329	4853	7934.75	2839534	5539	561938	642638	25076	3861099	142638	69418327	11340	581027	947996	829471	879751	108690	4507750	54538.7	87001	474080	24570	164501	672300	53307	95082	881325
G6CR2	C-super300	80791	239575678	210036	10525	76106	26883653	74773	30452	169505	9619	716084	108010	34860	1672	4909.61	417358	20575.1	30700.9	443517	9317.08	1619564	5040.56	18378	6708.53	4074591	5491	243277	470643	29075	2322811	141383	59571802	3266	233842	1361690	718367	795727	89299	4477257	62431	86118	336021	16129	163275	1475871	19229	109550	686255
G6CR3	C-super300	83124	224057033	172962	14635.5	88992	21993731	67977	33206.5	236913	6725.98	696446	99136	38704	1593	5887.2	373332	18861.6	34140.7	340894	11152.6	1.58196e+06	4684.78	11615.5	7321.64	3.45706e+06	5515	402608	556640	27075.5	3091955	142010	6.44951e+07	7303	407434	1154843	773919	837739	98994.5	4.4925e+06	58484.9	86559.5	405050	20349.5	163888	1.07409e+06	36268	102316	783790
G6CR4	C-super300	58981	69611697	107395	5832	55388	9900395	35016	27446	117904	1591.11	312056	40367	14670	1516	1481	182790	9970.75	23767.2	75196	9019.83	1115030	1756.17	5783	2308.99	2379352	2134.61	108750	326184	1357	1190128	95773	21334517	310	177955	492173	381586	234293	47490	1022252	14016	33886	185918	7109	67134	13074	16639	66801	383665
G6PR1	P-super300	629327	3.08791e+08	606105	137518	133712	88252825	254333	88335	560939	3082	3828744	501385	171753	34183	15120	710110	133768	66265.8	16458	700	3248643	22257	60767	10747	27465539	9347	3638622	7554363	152757	25218896	870808	302785616	65891	4875715	5286693	2795658	2.19788e+06	629149	4.88952e+06	349511	70307	2068273	122154	1.06287e+06	5314068	277819	1490005	3934083
G6PR2	P-super300	551000	3.13675e+08	489587	407936	123214	107210687	210542	84165.5	475232	1898	3653416	623906	141842	26781	27026	797510	112266	73345.7	368778	788.5	3.29191e+06	34650.5	50263	6678.5	2.23081e+07	8378	2.03467e+06	5.92138e+06	154570	27556276	656129	272373432	87624	3.5069e+06	4785062	2096600	1.50305e+06	418939	2.57144e+06	180268	73607.5	1.71664e+06	104380	1.0852e+06	2.67094e+06	224968	1415215	3.74769e+06
G6PR3	P-super300	472673	3.18559e+08	373069	678355	112717	126168549	166752	79996	389526	714	3478088	746426	111932	19379	38932	884909	90764.1	80425.6	721098	877	3335186	47044	39759	2610	17150600	7409	430721	4288400	156384	29893656	441450	241961248	109357	2138094	4283431	1397542	808206	208730	253350	11024	76908	1365008	86605	1107533	27821	172118	1340425	3561304
G6PR4	P-super300	551000	3.13675e+08	489587	407936	123214	107210687	210542	84165.5	475232	1898	3653416	623906	141842	26781	27026	797510	112266	73345.7	368778	788.5	3.29191e+06	34650.5	50263	6678.5	2.23081e+07	8378	2.03467e+06	5.92138e+06	154570	27556276	656129	272373432	87624	3.5069e+06	4785062	2096600	1.50305e+06	418939	2.57144e+06	180268	73607.5	1.71664e+06	104380	1.0852e+06	2.67094e+06	224968	1415215	3.74769e+06
G7CR1	C-Y EGY	34808	160350621	457555	6741	54388	5719316	21394	16396	149595	1467.65	91330	4671	10268.6	1237.56	3387	119114	12534	25528.3	327663	13491.1	603840	1340	2909	2022.49	1163352	1646.07	111614	366019	2403	959948	81748	17188729	402	95590	325673	264415	335650	56243	3287267	21001	38525	300270	6134	37446	17453	13642	52364	244432
G7CR2	C-Y EGY	224408	498253442	1159289	34235	35698	23312535	71159	27389	197113	4814	215023	40496	12327	3764	15134	563377	53834	37295.2	290085	1565	954929	14195	22571	4589	4204180	8959.67	420899	775421	24872	5109853	249789	52138070	6774	356098	1270370	583425	965023	119697	2573778	50108	157686	879624	21303	178987	20574	58357	190801	1047485
G7CR3	C-Y EGY	120922	228073505	702828	24248	63577	6146676	51227	20038	230970	1389	90853	7850	14614.3	2916	3191	216337	10934	29795.7	11459	6562.47	442193	10064	9054	4821.82	5374495	7718.53	1078739	425071	8646	1033094	207104	38707241	704	200134	524366	396164	357396	125413	13690	209556	6492	571245	16318	65010	4730	55669	93409	341769
G7CR4	C-Y EGY	172665	3.63163e+08	931058	29241.5	49637.5	1.47296e+07	61193	23713.5	214042	3101.5	152938	24173	13470.7	3340	9162.5	389857	32384	33545.4	150772	4063.73	698561	12129.5	15812.5	4705.41	4.78934e+06	8339.1	749819	600246	16759	3.07147e+06	228446	4.54227e+07	3739	278116	897368	489794	661210	122555	1293734	129832	82089	725434	18810.5	121998	12652	57013	142105	694627
G7PR1	P-Y EGY	21562.9	1256359	44530.1	69318	41094	5.74346e+06	21240.4	8326.27	142814	5267.59	41354.3	10611.7	7676.06	3802.83	3967.62	1.23055e+06	6066.93	18310.9	20467	45579	326762	3162.59	3837.36	13548.3	193363	7560.66	345030	133513	6063.77	912818	99734.5	21208604	3418.19	140768	213169	255708	74206.1	23104.9	598504	7973.94	9660.24	349306	6420	10339.9	94763.8	23635.1	7159.36	10207.6
G7PR2	P-Y EGY	38615	606846	79869	124947	62681	11362295	41273.4	11273	262328	2246.03	75092	16894	14374.9	2658.9	2944.4	2.39127e+06	10472	32277.7	24190	24070.6	533572	883	2752	1576.7	386390	2162.53	685980	248879	7440	1785771	192203	41954751	1768	265590	417440	493901	104362	40179.4	1.13024e+06	1136	14464	690022	11584	13022	179936	46225	9104	1103
G7PR3	P-Y EGY	30089	931602	62199.6	97132.5	51887.5	8.55288e+06	31256.9	9799.64	202571	3756.81	58223.2	13752.8	11025.5	3230.86	3456.01	1.81091e+06	8269.46	25294.3	22328.5	34824.8	430167	2022.8	3294.68	7562.51	289876	4861.6	515505	191196	6751.89	1.34929e+06	145969	3.15817e+07	2593.09	203179	315304	374804	89284	31642.2	864373	4554.97	12062.1	519664	9002	11680.9	137350	34930.1	8131.68	5655.32
G7PR4	P-Y EGY	30089	931602	62199.6	97132.5	51887.5	8.55288e+06	31256.9	9799.64	202571	3756.81	58223.2	13752.8	11025.5	3230.86	3456.01	1.81091e+06	8269.46	25294.3	22328.5	34824.8	430167	2022.8	3294.68	7562.51	289876	4861.6	515505	191196	6751.89	1.34929e+06	145969	3.15817e+07	2593.09	203179	315304	374804	89284	31642.2	864373	4554.97	12062.1	519664	9002	11680.9	137350	34930.1	8131.68	5655.32
G8CR1	C-Hassawi rice	182441	843093	633314	351639	173429	3.72113e+07	100136	78354	236102	40132	384010	221556	33061	11421	8869.5	1113796	32443.5	61668.1	117218	1545.5	2.41011e+06	8489	26605.5	1365.97	1938601	11133.5	421540	1.22916e+06	48180	1.71603e+07	774878	7.26129e+07	76631	295784	1.92583e+06	1315920	200161	301906	4.47513e+06	46577.5	146862	954590	52842	667066	3.91614e+06	113552	415723	1386629
G8CR2	C-Hassawi rice	1219381	6753185	1.99087e+06	6984059	550057	35281492	446615	297833	1935088	46390	546423	242855	44918	46501	208779	1.42642e+07	37228	288672	247269	1687	4305443	352474	3650	5952.16	1575962	29500	2363278	801601	7552	41034907	7764743	319188857	15769	228777	6533944	6624352	344371	254708	7.97292e+06	34654.9	125347	1727640	265378	12743	9434792	919107	1624232	18773
G8CR3	C-Hassawi rice	278265	577311	994948	269977	203804	58882350	124866	101842	234085	58245	472620	223815	39068	14414.6	10100	1837389	48842	65407.2	150170	1147	2906194	7971	40334	711	3569067	17374	536186	1512092	62170	18615802	1003103	81567323	99585	382546	2544454	1338927	178338	438644	8949035	89054	228026	897737	57634	790121	4513926	130228	805123	1998283
G8CR4	C-Hassawi rice	86617	1108875	271681	433301	143054	15540265	75406	54866	238118	22019	295400	219296	27054	8427.44	7639	390203	16045	57929.1	84265.7	1944	1914027	9007	12877	2020.95	308135	4893	306895	946220	34190	15704879	546654	63658576	53677	209021	1307197	1292913	221985	165168	1216	4101	65698.1	1011442	48050	544012	3318345	96876	26323	774975
G8PR1	P-Hassawi rice	13385.8	409020	44396.8	187468	84212.5	5.2861e+06	45536.2	30225	199514	6106.89	54714	46503	15087.5	3064.91	9490.25	395983	10997	40069.3	20213	27526.3	676540	9086.25	5526.67	2268.26	49249.5	1906.96	213960	239838	7161.5	13745136	861270	40551201	3129.84	110042	374629	562034	121423	55823.3	382.25	32628.9	8932.75	964106	23904.5	13912.8	295562	57511.8	43954.6	8338.9
G8PR2	P-Hassawi rice	13904.6	444726	31211.5	195962	73716	3529734	45500.5	21682	197666	5180.77	43427	38431	14068.1	2816.12	9497.5	467964	11045	38463.6	21734.1	22833.6	564811	12504.5	4695.49	2224.18	49795	1901.12	212989	214322	5111	12836902	922182	40827523	2864.68	101036	389619	524278	113143	49971.7	380.5	30285.9	8998.5	1028513	23794	13262.6	303046	55407.5	36447.8	16273.8
G8PR3	P-Hassawi rice	12867	373314	57582	178973	94709	7042465	45572	38768	201363	7033	66001	54575	16107	3313.69	9483	324003	10949	41674.9	18692	32219.1	788269	5668	6357.85	2312.34	48704	1912.8	214931	265354	9212	14653370	800359	40274879	3395	119048	359640	599790	129702	61674.9	384	34971.9	8867	899699	24015	14563	288078	59616	51461.4	404
G8PR4	P-Hassawi rice	14942.3	516139	4841	212952	52723	17003	45429	4596	193969	3328.55	20853	22287	12029.2	2318.55	9512	611924	11141	35252.3	24776.1	13448.1	341353	19341	3033.13	2136.01	50886	1889.44	211047	163289	1010	11020434	1044004	41380167	2334.35	83024	419597	448767	96585.2	38268.4	377	25599.8	9130	1157327	23573	11962.1	318014	51199	21434.3	32143.6
[truncated: 66 more columns]
