# Supplementary material for: Comparative metabolomic and physiological analysis uncovers distinct drought tolerance mechanisms in four rice cultivars
Source: Sci Rep. 2026 Mar 21;16:9672. doi: 10.1038/s41598-026-41243-6 (PMC13009496; doi:10.1038/s41598-026-41243-6)
Supplement: Supplementary file 2 — Supplementary Material 2 [file 41598_2026_41243_MOESM2_ESM.csv]

Name	Group	1,4-Butanediol, 2TMS	2,6-Dihydroxybenzoic acid, 3TMS	2-Amino-2-methyl-1,3-propanediol, 2TMS	2-Aminoadipic acid, 3TMS	2-Aminobutanoic acid, 2TMS	2-Hydroxybutanedioic acid, 3TMS	3-Methyl-2-oxovaleric acid, 1TMS	3-Methyladenine, 1TMS	4-Hydroxy-3-methoxyphenylglycol, 3TMS	5-alpha-Cholest-7-en-3beta-ol, 1TMS	Adenine, 2TMS	Alanine, 2TMS	Anthranilic acid, 2TMS	Arbutin, 5TMS	Benzoic acid, 1TMS	Benzoin, 1TMS	beta-Sitosterol, 1TMS	Chlorogenic acid, 6TMS	Citric acid, 4TMS	Cuminol, 1TMS	Cys-Gly, 3TMS	Cysteamine, 3TMS	D-(+)-Glucuronic acid gamma-lactone, 1MOX, 3TMS	D-(+)-Mannose, 1MOX, 5TMS	D-(+)-Xylose, 4TMS	DL-Norvaline, 2TMS	DL-Proline, 2TMS	D-Mannitol, 6TMS	D-Mannitol, 6TMS	D-Xylose, 4TMS	GABA, 3TMS	Galactaric acid, (R,S,R,S)-, 6TMS	Galactaric acid, 6TMS	Gentisic acid, 3TMS	Glucopyranose, 5TMS	Glucose isomer 1, 5TMS	Glucose, 5TMS	Glyceric acid, 3TMS	Glycerol, 3TMS	Glycolic acid, 2TMS	Hydroquinone, 2TMS	Indole-3-lactic acid, 3TMS	Isocitrate, 4TMS	L-(+)-Rhamnopyranose isomer 1, 4TMS	L-Asparagine, 3TMS	Leucine, 2TMS	Levoglucosan, 3TMS	L-Hydroxyproline, (E)-, 2TMS
G5CR1	C-Giza 179	76190.12	46630	607433	60153.5	40753	4693628.5	236173.5	88008.3	66611.5	17783.5	54665.5	458341	17121	44352	114877	3663.5	22274	163488	8477972	18293.18	61665.5	5374185	90664.5	42241639.5	357166.5	114709434.5	190598.5	1992771	78222	61462.27	4599786.5	2392	40213.5	37060.5	30578.5	96804	88946	261814	92311642	20873	44573.5	64228.5	80429	43404	163610	285985	143071	29063
G5CR2	C-Giza 179	71174	51685	653277	57470	41171	4160101	236165	79072.95	63347	13485	33745	507280	15731	39838	103130	4195	19625	169338	6926402	17329.36	60635	4368414	87306	38432798	281218	111271167	162490	2104594	96422	62291	4329792	1612	36067	36028	25703	53252	77364	220902	85564016	13995	42879	60619	68483	53490	160588	338219	124279	28563
G5CR3	C-Giza 179	81206.24	41575	561589	62837	40335	5227156	236182	96943.65	69876	22082	75586	409402	18511	48866	126624	3132	24923	157638	10029542	19257	62696	6379956	94023	46050481	433115	118147702	218707	1880948	60022	60633.54	4869781	3172	44360	38093	35454	140356	100528	302726	99059268	27751	46268	67838	92375	33318	166632	233751	161863	29563
G5CR4	C-Giza 179	84333	31444	596715	43698	44881	3846266	210855	59002	80903	248664	120574	448277	20025	34770	99317	2641	276145	83695	9253528	284720	49943	9468477	63508	38637841	386652.01	98799795	167167	1462907	73263	35787	6974965	1322	50863	34768	30686	96937	70945	325220	25663822	37965	41432	46337	82266	10342	178977	197248	278539	21699
G5PR1	P-Giza 179	75747	23823	555062	37022	18199	9216209	241425	86163	98958	19127	77068	581860	13879	35584	150772	6455	12887	104714	46940409	15995	16172	4328862	76708	68041386	729395	109099972	207032	360999	120741	64228	48246987	5660	44153	35252.88	41779.53	54540	129413	345508	32056780	39709	46317	55965	313817	35603	186135	539928.66	118515	39177
G5PR2	P-Giza 179	68091	23658	520770	31880	20548	1628960	232201	45852	75828	13400	90987	386566	15592	21998	94808.84	2717	12817	54095	4088478	12103	17570	4856186	50477	16420057	244986	105821888	140170	406195	79778	69309	12428387	718	1394	21023	21655	63485	36938	204936	21721430	36353	47463	41875	33432	5110	173382	258213	148070	11276
G5PR3	P-Giza 179	73723	51359	437036	47090	19297	4387260	236409	108554.16	178049	19030	137913	531520	24001	35173	113370	5634	17993	88704	12446424	16792	22980.42	10306870	79770	46825758	418701	110246883	218101	602578	93885	27801	22437885	1747	51809	37713	32025	64550	88298	323242	34302435	51937	43680	53725	92331	18936	178505	326931	298268	22812
G5PR4	P-Giza 179	82888	24620	520521	29797	19880	1633485	231362	45914	75323	16395	64983	663949	16040	21944.39	86307	3028	12035	54024	4210365	13316	21946	4823633	47165	16566365	238532	107733367	152187	413254	62020	11627	12255517	996	26189	21786.2	20541	45719	33436	207776	21843867	37003	45720	33797	32302	2677	176610	181349	154156	14352
G6CR1	C-super300	70630	10508	356605	14239	22713	23098983	270137	138433	17448	16498	18006	400151	2103.2	21049	187498	18091	14488	138110	35141381	11775	71345	9114667	101603	121078311	1304212	146052554	109510	393435	112956	20028.18	13366702	3639	12744	8650	20155	64528	184707	462076	63063404	40179.82	51063	28034	226005	61504	143876	448632	2527	2902
G6CR2	C-super300	76401	13027	449201.98	21067	23840	27598639	231792	142890	21761	15215	44799	399371	259	26763	188296	17450	16199	174216	41681012	12710	15578	16211500	107131	136854235	1498417	99607876	107990	426516	118452	21002.42	18206876	3133	20599	13795	48287.12	76785	240287	558673	68574460	37414	44911	42035	266190	74370	184671	830790	2765	16559
G6CR3	C-super300	76299	14057	397796	16083	20356.91	20260502	199213	129540	8019	30570.69	22849	330348	2189.64	19661	167046	12718	29590	170995	32748429	21219	11839	22147823	103592	131151844	1112206	88225919	77834	484554	110075	12974	11774223	2494	20947	4692	42273	54633	226949	415285	54089838	41421	37550	28474	218122	55938	178282	616005	3529.77	12229
G6CR4	C-super300	88244	13823	379505	14303	21814	19756096	197899	124944	22235	27404	26966	224122	336	21171	171064	18497	31807	160351	31250410	26093	11456	21530859	108289	128913313	1067853	87458156	72424	470851	110541	13533	11589995	2927	19688	10324	44669	53233	215232	407987	53592772	39788	38504	31311	199661	53724	175410	585130	1387	10340
G6PR1	P-super300	84493	44292	404061	47436	11219	31189839	193389	255791.4	92784	69230	106245	510509	13277	55381	340755	40124	58088	307925	112333126	66990	8110	17679355	108264	360184200	1143193	88401684	199998	1004978	258312	107746	22464176	7965	185139	71858.08	69402	182076	578532	1444535	121424800	59873	49276	86860	755320	101415	188925	207703	33259	80689
G6PR2	P-super300	73107	44614	414833	38128	15608	28710506	201051	223057.36	77242	69944	91402	950764	9689	44662	299992	35972	47619.53	270023	108846413	65084	9593	14493033	87303	311981471	978821	89549340	205831	765176	227438	19715	18646987	8915	158700	65574	61381	163831	524750	1239120	104925755	52262	52835	69293	663688	84895	188020	231447	31312	70453
G6PR3	P-super300	81067	56617	375356	31114	14802	27041023	205725	225617.46	71523	40159	77564.06	639426	12501	44511.23	285714	34815	34344	239399	95876489	38241	12293	16964758	88139	301116923	943974	93936421	177926	760633	222178	85448	17558371	8225	157150	57601	47233	152531	490467	1136008	99800355	51419	52694	69302	590576	75275	181856	160956	35521	55338.42
G6PR4	P-super300	115995	54190	376888	33049	18074	26613118	208320	222353	74542	40291	72688	939725	11164	45054	296939	33729	35338	241808	94912938	40971	12803	16882176	91314	303006135	940290	95410297	190236	765959	213679	93882	17755678	8192	156416	57371	48431	160276	493405	1157400	99783824	56123	58209	69833	567232	73118	184646	166772	32901	50970
G7CR1	C-Y EGY	80710	47213	542521	77789	26559	27008159	308416	150368	51803	61900	139612	580317	3923	50214	219887	10681	49295	210299	60664674	52456	27684	7076371	80132	200257485	2037466	148422207	273362	626492	143375	63917	22199469	10895	27083	35037	101050	116604	306543	489205	36776752	33079	51870	40350	368188	82238	165239	1067968	45106.61	11423
G7CR2	C-Y EGY	79548	131484	528424	95294	19934	29143564	221154	125871	41845	26253	169295	407119	2287	56178	165123	8429	26895	146510	44392478	19376	13904	14423278	93118	202233609	2984169	92386550	205720	630296	172779	56655	25342276	14500	16202	29102	87437	56238	337870	498192	44245777	41902	47907	47421	239435	115178	177331	1517745	37463	17590
G7CR3	C-Y EGY	80453	25314	470065	70413	20987	21282780	228677	118145.51	7860	56711	120548	495674	709	36751	122172	9735	44091.01	122417	31516580	44148	17037.97	9679529	68455	130261572	2133501	96493475	154828	463735	135972	44506	17794186	10695	10677	18135	75914	80378	214311	385108	32083234	31421	42850	38797	178044	86943	182209	913533	29892	9681
G7CR4	C-Y EGY	80000.5	78399	499244.5	82853.5	20460.5	25213172	224915.5	122008.255	24852.5	41482	144921.5	451396.5	1498	46464.5	143647.5	9082	35493.005	134463.5	37954529	31762	15470.985	12051403.5	80786.5	166247590.5	2558835	94440012.5	180274	547015.5	154375.5	50580.5	21568231	12597.5	13439.5	23618.5	81675.5	68308	276090.5	441650	38164505.5	36661.5	45378.5	43109	208739.5	101060.5	179770	1215639	33677.5	13635.5
G7PR1	P-Y EGY	78634	323179	501302	80784	13291	34423199	241979	227803.84	143574	33735	462784	1885675	20201	57069	296945	23081	23486	191675	111467385	25847	7384	11203847	91213	476437423	3086964	101437214	407963	1324168	206572	237030	67421120	20566	93804	25964	157153	178890.97	739873	805729	71477443	52093	50780	56419	491666	134992	185865	1593196	93172	24272
G7PR2	P-Y EGY	96237	323183	502888	82498	11648	35075494	245974	223415	145387	39211	461600	2024809	19905	53381.66	295785	29050	33213.58	179731	110776614	30068	7810	11320109	91840	475839372	3099716	102126483	407565	1293005	185685	232975	68250717	18690	94776	24379	153866	178895	737073	792774	70937628	46325	49974	53754	531073	128324	196328	1418516	89621	26241.25
G7PR3	P-Y EGY	106886	317447	489192	77386	11689	34742899	248743	222395	144961	34806	436996	2135242	18536	53853	296571	29599	24648	186094	109352185	29142	9243	11044227	89374	470730854	3060782	100675178	410717	1281634	201448	240302	67151905	17431.13	90138	25787	155997	180560	729670	791326	70248395	40335	51146	50906	549208	138188	176492	1506715	96010.4	26235
G7PR4	P-Y EGY	92760	320313	495247	79085	12490	34583049	245361	225099.42	144267.5	34270.5	449890	2010458.5	19368.5	55461	296758	26340	24067	188884.5	110409785	27494.5	8313.5	11124037	90293.5	473584138.5	3073873	101056196	409340	1302901	204010	238666	67286512.5	18998.565	91971	25875.5	156575	179725.485	734771.5	798527.5	70862919	46214	50963	53662.5	520437	136590	181178.5	1549955.5	94591.2	25253.5
G8CR1	C-Hassawi rice	84368	136379	533311	60587.09	16321	21771602	216963	159541	121587	42622	173418	1454569	1707	52541	290734	13492	38457	204810	141035038	43010	9612	10115247	93048	381973484	3143913	81215877	256108	598959	209586	75113	30232939	11268	55486	38643	104641	108909	620844	885663	89544055	42220	48714	48792	771602	167623	195108	2028815	39035	23784
G8CR2	C-Hassawi rice	84129	153522	594316	84437	16144	26515826	254577	230496	134506	74335	247319	934208	5523	68387	379509	24304	63270	260557	185883335	67528	13231.51	11915584	131285	505400435	4033919	101067960	370786	816476	268585	100167	38849746	13396	67428.43	47951	115491.06	145101	830973	1099711	115274247	62930	60770	50781.26	1025639	188335	216732	2558174	37336	33221
G8CR3	C-Hassawi rice	90652.5	184052.5	613577	66921	18744.5	29335460	254765	266422	196083.5	52188	254067	961271.5	5403.37	56379	389504.5	19912	42974	219479	129690730	47101.5	16670.755	10809374.5	138495	671625702.5	3726900.5	106097044.5	439008.5	638349.5	266155	92235.5	28523411.5	11524.5	54677.715	35527.5	110251.53	109308.5	1048348.5	902042	118532802.5	74340	59568	48693.63	737792	136482	208554	2197755.5	46016	18793
G8CR4	C-Hassawi rice	97176	214583	632838	49405	21345	32155094	254953	302348	257661	30041	260815	988335	5283.74	44371	399500	15520	22678	178401	73498125	26675	20110	9703165	145705	837850970	3419882	111126129	507231	460223	263725	84304	18197077	9653	41927	23104	105012	73516	1265724	704373	121791358	85750	58366	46606	449945	84629	200376	1837337	54696	4365
G8PR1	P-Hassawi rice	89143	284780	561407	50078	10858	27762543	218450	255465	136130	50263	201731	1142131	19370	55185	463887	32070	42236	184582	171197286	48074	3909	13764948	112564	397796099	1767895	79960513	305091	361753	250042	125593	30505788	13349	111705	38492	83033	144874	681113	1064570	111396820	47693	57787	41448	923863	147198	219038	1759547	210381	42938
G8PR2	P-Hassawi rice	83035	272836	606970	45034	10513	24311485	200707	225151	133205	61000	176912	670179	19404	48373	433401	30573	49710.93	193008	144355911	59646	5547	7674366	100389	360813459	1674093	72517831	290363	320285	207008	117502	30942543	11798	99715	33651	77265	79167	600916	922298	100267308	43644	52674	32474	691719	138629	199845	1886972	181039	28674
G8PR3	P-Hassawi rice	86089	278808	584188.5	47556	10685.5	26037014	209578.5	240308	134667.5	55631.5	189321.5	906155	19387	51779	448644	31321.5	45973.465	188795	157776598.5	53860	4728	10719657	106476.5	379304779	1720994	76239172	297727	341019	228525	121547.5	30724165.5	12573.5	105710	36071.5	80149	112020.5	641014.5	993434	105832064	45668.5	55230.5	36961	807791	142913.5	209441.5	1823259.5	195710	35806
G8PR4	P-Hassawi rice	95874	280968	603252	45737	8805	24492891	210045	226985	130034	62749	178859	1213251	15409	46432	430482	31345	49632	186079	141443222	61564	4723	7756939	101623	361092649	1641594	74760543	292719	343364	195841	124104	31154504	10538.97	97624	34510	78707	126459	602480	912833	100852769	45686	50374	31464	680430	130723.87	204900	1934487	182670	30121
[truncated: 49 more columns]
